# Supplementary material for: Heterogeneity in lung macrophage control of Mycobacterium tuberculosis is modulated by T cells
Source: Nat Commun. 2024 Jul 8;15:5710. doi: 10.1038/s41467-024-48515-7 (PMC11231272; doi:10.1038/s41467-024-48515-7)
Supplement: Supplementary file 4 — Source Data [file 41467_2024_48515_MOESM4_ESM.xlsx]

## Sheet: Figure 1bc
		Figure 1b
		% CD4						%CD8
		Experiment code	undepleted	anti-CD4	anti-CD8	anti-CD4/8		Experiment code	undepleted	anti-CD4	anti-CD8	anti-CD4/8
		RL57	32.1	0	48.5	0		RL57	32.4	54.6	0	0.3
		RL57	32.2	0	46.4	0		RL57	32.5	54.9	0	0.1
		RL57	39.1	0	46.8	0		RL57	24.1	47.4	0.3	0.1
		RL57	34.7	0	46.4	0		RL57	28.9	42.9	0	0.1
		RL57	35.4	0	41.7	0		RL57	26.6	50.6	0	0.2
		RL54	53.9	20.3	57.4	0.1		RL54	15.2	32	8.6	0.2
		RL54	51.7	10.6	64.6	0.1		RL54	15.8	33.6	5.4	0.5
		RL54	49.8	0.1	67.9	0		RL54	13.4	41	2.1	0.4
		RL54	54.8	0	57.7	0.1		RL54	18.9	47.4	8.2	0.3
		RL54	52.6	0	59.3	0.1		RL54	18.9	34.9	1.5	0.6
		TD2	42	0.18	65.7	0.23		TD2	30.2	40.4	4.16	1.18
		TD2	31.3	0.08	60.3	0.12		TD2	31.9	39.5	4.68	1.49
		TD2	35	0.05	53.6	0.12		TD2	27.2	35.8	7.58	0.82
		TD2	37.8	0.08	47	0.07		TD2	29.8	30.4	4.03	0.38
		TD2	32.3	0.08	49.8	0.06		TD2	28.9	44.4	14.2	0.98
		Figure 1c
		Lung CFU						Spleen CFU
		Experiment code	undepleted	anti-CD4	anti-CD8	anti-CD4/8		Experiment code	undepleted	anti-CD4	anti-CD8	anti-CD4/8
		RL57	5.75	6.02	6.35	6.54		RL57	3.82	4.32	4.35	4.97
		RL57	5.78	6.67	6.43	6.22		RL57	3.32	4.31	4.51	4.27
		RL57	5.91	6.19	6	6.63		RL57	3.28	3	4.18	4.53
		RL57	5.98	6.09	5.79	6.42		RL57	3.66	3.97	3.78	3.2
		RL57	5.75	6.43	6.06	6.49		RL57	3.06	4.2	3.88	4
		RL54	6.45	6.46	6.06	6.53		RL54	4.92	4.87	5.37	5.86
		RL54	6.21	6.57	5.9	6.83		RL54	4.83	5.67	5.32	5.54
		RL54	6.39	6.47	6.38	7.14		RL54	4.83	5.59	4.87	5.59
		RL54	6.43	6.42	6.3	7.53		RL54	4.89	5.67	5.08	5.76
		RL54	6.94	6.91	6.62	7.05		RL54	4.62	6.13	5.17	5.67
		TD2	6.09	5.83	5.88	6.37		TD2	4.84	4.42	5.62	5.57
		TD2	5.41	6.41	6.32	6.62		TD2	4.8	5.51	5.49	5.44
		TD2	5.49	6.17	6.07	6.41		TD2	4.74	5.56	4.85	5.81
		TD2	5.56	5.93	5.2	6.62		TD2	4.74	5.3	4.69	5.7
		TD2	5.94	6.22	6.01	6.45		TD2	4.77	5.56	4.97	5.9

## Sheet: Figure 2bc
	YFP+ extrapolated counts
		week 3									week 5
	N	2897.82	1543.44	522		8540	3890	4750	11300		2290	1780	2300	385	876	554	3970	18200*	2210	2230	1058.46	1278.39	723.386	1896.93	950.346		*Data in a blue font was excluded from the analysis for one of the following reasons: the data was obtained from mice that were later shown to have incomplete CD4 and or CD8 depletion after antibody treatment; the data was an outlier based on statistical testing; or, because of a technical problem with the acquisition of the data.
	E	39.6961	9.89383	9.66667		108	27.1	26.9	14.7		18.9	0	19.6	0	0	59.4	117	317*	56.3	28.5	11.0834	0	20.6682	41.4629	0
	AM1	1620.32	1914.46	1546.67		4130	961	1380	3750		2590	2250	2220	421	711	999	5670	11100*	2490	2370	2344.14	2620.69	2225.27	3856.05	1372.72
	AM2	140.741	128.62	119.867		1450	203	242	804		322	183	275	46.2	77.9	89.1	175	679*	253	28.5	304.793	181.105	192.903	196.949	140.792
	MDM1	516.049	380.913	260.033		645	745	727	723		4540	4480	4380	776	1320	1690	8640	18200*	3990	7250	6228.86	5188.12	5091.26	9660.85	4795.73
	MDM2	2959.16	1578.07	897.067		2390	2200	1790	4420		24400	20900	20100	3750	6750	7750	36200	113000*	23400	36000	20288.1	25365.3	15266.9	30858.7	12539.3
	MDM3	115.48	59.363	33.8333		157	102	98.7	236		1870	826	1180	211	428	237	993	3760*	1060	1830	3064.56	1949.54	1426.1	1731.07	1443.12
	M/DC1	501.615	291.868	176.9		1610	609	727	1430		1700	931	1240	195	302	485	2160	5070*	1060	885	1651.42	830.952	785.39	1264.62	571.967
	M/DC2	2728.21	1889.72	495.9		10300	6050	5090	21100		947	813	942	175	370	495	2570	8780*	1750	1230	2222.22	3174.66	2073.7	6592.59	2314.27
	M/DC3	415.005	242.399	89.9		1320	745	682	3280		511	590	608	51.4	107	198	818	2170*	493	485	919.921	362.21	468.478	735.966	307.982
	M/DC4	36.0874	59.363	48.3333		281	115	171	214		246	183	216	0	97.3	119	876	1220*	338	314	171.792	63.9194	41.3363	72.56	52.797
	myeloid %
		week 3									week 5
	N	26.6907	27.1923	27.8601		16.576	17.0229	13.4882	13.0784		8.01766	8.53176	9.76328	12.1722	11.8302	11.9238	12.3169	17.1807*	13.0064	15.7157	7.02866	14.5576	9.55084	9.98863	12.852
	E	11.6412	16.6378	8.14484		8.70152	7.8766	13.0853	5.8933		1.57372	2.73325	2.13073	4.64009	1.7509	6.34704	5.66368	3.455317*	5.10349	6.77247	1.59486	4.93785	5.81568	2.42003	3.7194
	AM1	2.56255	2.36329	2.74798		2.3553	5.45436	4.2417	3.63956		7.67424	6.89181	4.27328	3.86516	4.80339	7.74724	8.77425	9.660898*	8.45944	6.77582	1.98327	2.29582	1.81144	3.92362	2.33523
	AM2	12.836	16.7545	20.399		6.47132	3.98921	4.02016	8.09343		7.86859	9.39641	9.43693	9.75917	9.02265	10.6821	10.219	3.916702*	11.0734	6.59296	8.32288	8.90947	11.2036	7.58094	9.93908
	MDM1	0.756241	0.808949	0.718371		0.988345	2.26849	1.92263	0.564446		3.94562	3.19054	2.18867	2.31815	2.19443	2.50552	2.90936	2.672427*	2.2735	3.273	1.88986	2.77409	2.49951	3.76059	3.1967
	MDM2	1.38021	1.36366	1.66023		2.08929	3.51983	3.21561	2.0929		19.6922	15.7915	11.9626	11.9682	13.9521	12.9809	13.5737	18.22868*	14.8125	18.566	7.49672	12.9743	8.34907	15.2937	10.5907
	MDM3	0.713957	0.78237	1.00792		3.45888	3.77641	4.51118	2.07672		7.83557	6.84538	9.18153	14.1033	17.9641	1.61083	0.973084	0.981432*	1.45343	1.93092	2.41608	1.63625	1.67721	1.21391	3.08744
	M/DC1	7.08427	6.82869	6.1846		11.8384	12.381	10.3322	11.381		19.9592	18.6693	18.8195	17.4136	13.8724	14.3751	14.8008	11.77154*	11.769	11.6895	40.6853	20.7654	27.1346	21.5536	20.1352
	M/DC2	5.40861	5.91458	4.01627		10.5709	8.36227	8.78916	18.0916		7.47894	8.72799	10.6205	8.29373	8.01675	9.45637	10.8886	13.59565*	12.7941	9.69485	6.95782	12.4961	9.36142	16.7772	12.7428
	M/DC3	26.7541	16.6274	23.4139		27.7132	24.5757	26.2794	26.1446		12.4303	15.2904	18.1952	11.8468	13.2593	13.4664	12.3697	11.8381*	11.8361	11.8741	15.6723	14.3651	18.3365	13.429	16.6131
	M/DC4	1.56181	2.05358	1.47913		4.79423	5.86061	5.20561	4.36788		3.52388	3.93167	3.42785	3.6195	3.33367	5.28385	4.00119	2.261805*	3.81358	3.4374	4.47054	1.14455	2.23106	1.17754	2.10729
	myeloid total number
		week 3									week 5
	N	177676	116401	48924		208000	113000	93400	95300		161000	128000	162000	65900	79500	58800	218000	690000*	150000	267000	110512	207855	104905	159414	143881
	E	77494	71220.8	14302.8		109000	52400	90600	43000		31600	40900	35400	25100	11800	31300	100000	139000*	58900	115000	25076.2	70503.1	63878.4	38622.7	41639.2
	AM1	17058.5	10116.4	4825.6		29600	36300	29400	26500		154000	103000	70900	20900	32300	38200	155000	388000*	97600	115000	31183.1	32780	19896.5	62619.3	26143.3
	AM2	85447.7	71720.4	35821.8		81300	26500	27800	59000		158000	141000	157000	52900	60600	52700	181000	157000*	128000	112000	130862	127210	123058	120989	111270
	MDM1	5034.19	3462.84	1261.5		12400	15100	13300	4110		79200	47700	36300	12600	14700	12400	51500	107000*	26200	55700	29714.6	39608.7	27454.2	60017.5	35787.6
	MDM2	9187.85	5837.36	2915.47		26200	23400	22300	15300		395000	236000	198000	64800	93700	64000	240000	732000*	171000	316000	117872	185249	91704.6	244082	118564
	MDM3	4752.71	3349.06	1769.97		43400	25100	31200	15100		157000	102000	152000	76400	121000	7950	17200	39400*	16800	32800	37988.3	23362.5	18422.2	19373.5	34564.4
	M/DC1	47159	29231.3	10860.5		149000	82300	71600	83000		401000	279000	312000	94300	93200	70900	262000	472000*	136000	199000	639700	296490	298042	343986	225417
	M/DC2	36004.4	25318.3	7052.8		133000	55600	60900	132000		150000	131000	176000	44900	53800	46600	193000	546000*	148000	165000	109399	178420	102824	267757	142657
	M/DC3	178098	71176.2	41116.2		348000	163000	182000	191000		249000	229000	302000	64200	89000	66400	219000	475000*	137000	202000	246417	205107	201404	214322	185986
	M/DC4	10396.8	8790.67	2597.43		60200	39000	36100	31800		70700	58800	56900	19600	22400	26100	70800	90800*	44000	58500	70290.8	16342	24505.5	18793	23591.5
	YFP fraction (%)
		week 3									week 5
	N	20.3962	15.5379	9.62567		22.9486	21.6328	25.5063	20.4136		4.36508	4.05486	4.88722	4.58155	5.8102	3.05011	5.10511	7.953424*	4.75613	3.55191	2.18186	2.42669	1.90805	2.372	2.89544
	E	0.279401	0.099602	0.178253		0.289082	0.150489	0.144648	0.026684		0.036075	0	0.041771	0	0	0.326797	0.15015	0.138149*	0.121175	0.045537	0.022847	0	0.054516	0.051847	0
	AM1	11.4046	19.2729	28.5205		11.0963	5.34236	7.42526	6.77785		4.94228	5.12821	4.72013	5.00916	4.71272	5.50109	7.28228	4.854944*	5.36201	3.7796	4.83208	4.97472	5.86953	4.82178	4.18231
	AM2	0.990602	1.29482	2.21034		3.89148	1.12867	1.30183	1.4543		0.613276	0.417412	0.584795	0.549786	0.516462	0.490196	0.225225	0.296033*	0.545289	0.045537	0.628284	0.343782	0.508813	0.246273	0.428954
	MDM1	3.63221	3.83466	4.79501		1.73449	4.13845	3.9055	1.30754		8.65801	10.1968	9.31495	9.22419	8.77986	9.31372	11.1111	7.913953*	8.57316	11.5665	12.8398	9.84833	13.429	12.0804	14.6113
	MDM2	20.828	15.8864	16.5419		6.42651	12.2272	9.59499	8.00534		46.5007	47.4657	42.8571	44.5327	44.7385	42.6471	46.5466	49.04283*	50.2575	57.4681	41.8209	48.1497	40.2689	38.5872	38.2037
	MDM3	0.812802	0.59761	0.623886		0.422504	0.564334	0.530376	0.426951		3.57143	1.87835	2.50627	2.50458	2.84054	1.30719	1.27628	1.63805*	2.27204	2.91439	6.31711	3.70071	3.76159	2.16461	4.39678
	M/DC1	3.53061	2.93825	3.26203		4.33622	3.386	3.9055	2.58839		3.24675	2.11687	2.63158	2.32132	2.00129	2.66885	2.77778	2.210381*	2.27204	1.41166	3.40416	1.57735	2.0716	1.58133	1.74263
	M/DC2	19.2024	19.0239	9.14438		27.6629	33.5967	27.3385	38.1988		1.80375	1.84854	2.00501	2.07697	2.4532	2.72331	3.3033	3.828695*	3.75644	1.95811	4.58076	6.02629	5.46974	8.24368	7.05094
	M/DC3	2.92101	2.44024	1.65775		3.55793	4.13845	3.66442	5.93729		0.974026	1.34168	1.2949	0.610874	0.710136	1.08933	1.05105	0.947306*	1.06028	0.774135	1.89628	0.687563	1.23569	0.920285	0.938338
	M/DC4	0.254001	0.59761	0.891266		0.75606	0.639579	0.916104	0.386925		0.468975	0.417412	0.459482	0	0.645578	0.653595	1.12613	0.53286*	0.727052	0.500911	0.354124	0.121335	0.109031	0.090732	0.160858
	YFP % of parent
		week 3									week 5
	N	1.63095	1.32597	1.06696		4.09947	3.4392	5.08116	11.8339		1.42386	1.39645	1.41698	0.584431	1.10267	0.942127	1.8211	2.646093*	1.47307	0.832622	0.957778	0.615038	0.689565	1.18993	0.66051
	E	0.051225	0.013892	0.067586		0.098373	0.051706	0.029703	0.034329		0.059952	0	0.055494	0	0	0.189633	0.116482	0.228534*	0.095648	0.024771	0.044199	0	0.032355	0.107354	0
	AM1	9.49863	18.9242	32.0513		13.9502	2.65074	4.70373	14.1189		1.68429	2.18635	3.12673	2.01227	2.20278	2.61523	3.64662	2.872489*	2.55338	2.05496	7.51733	7.9948	11.1842	6.15792	5.25076
	AM2	0.16471	0.179335	0.33462		1.78063	0.765697	0.870126	1.36233		0.203837	0.130524	0.175417	0.087472	0.128514	0.169014	0.096837	0.432028*	0.198369	0.025445	0.232913	0.142367	0.156757	0.162783	0.126532
	MDM1	10.2509	11	20.613		5.19654	4.93716	5.45822	17.5627		5.73888	9.39044	12.0475	6.1784	8.98283	13.691	16.78	16.92697*	15.1905	13.019	20.9623	13.0984	18.5445	16.0967	13.4005
	MDM2	32.2074	27.0339	30.7692		9.1081	9.40122	8.01773	28.9995		6.17574	8.83169	10.1413	5.77746	7.19925	12.1001	15.0668	15.37843*	13.6678	11.4033	17.212	13.6926	16.6479	12.6428	10.5759
	MDM3	2.42977	1.77253	1.91152		0.361698	0.404422	0.31591	1.55869		1.19205	0.806245	0.772698	0.275741	0.35501	2.98879	5.76271	9.54023*	6.29723	5.56038	8.0671	8.34473	7.74121	8.93526	4.17515
	M/DC1	1.06367	0.998477	1.62884		1.0846	0.740132	1.01567	1.72429		0.425431	0.333161	0.395828	0.206983	0.323895	0.683785	0.824604	1.073311*	0.777686	0.444891	0.258156	0.280263	0.263517	0.367636	0.253738
	M/DC2	7.57743	7.46385	7.03125		7.74885	10.873	8.3579	16.0078		0.630756	0.622303	0.534402	0.388838	0.687037	1.06067	1.33293	1.609691*	1.18276	0.744073	2.03131	1.77932	2.01675	2.46216	1.62226
	M/DC3	0.23302	0.340562	0.218649		0.380156	0.455732	0.37468	1.72174		0.204934	0.257821	0.201456	0.080064	0.120245	0.297929	0.373333	0.457404*	0.360862	0.240181	0.373319	0.176596	0.232606	0.343393	0.165594
	M/DC4	0.347102	0.675295	1.86081		0.466969	0.295344	0.472872	0.671607		0.348059	0.311943	0.379441	0	0.434783	0.455581	1.2366	1.346633*	0.768	0.536847	0.244402	0.391134	0.168681	0.3861	0.223797

## Sheet: Figure 2d
		AM	MDM
		39.22	251.9
		41.65	235.47
		43.65	273.8

## Sheet: Figure 3bcd
		Figure 3b, % of parent
			No Depletion										CD4 Depletion										CD8 Depletion										Double Depletion											*Data in a blue font was excluded from the analysis for one of the following reasons: the data was obtained from mice that were later shown to have incomplete CD4 and or CD8 depletion after antibody treatment; the data was an outlier based on statistical testing; or, because of a technical problem with the acquisition of the data.
		N	0.942127	1.8211	2.64609	1.47307	0.832622	1.42386	1.39645	1.41698	0.584431	1.10267	5.3542	2.82207	1.3869	1.52636	2.24892	0.858222	1.56568	1.14801	1.23114	1.00787	2.77554	2.21652	1.37435	1.61573	1.57956	0.858222	1.56568	1.14801	1.23114	1.00787	10.1471	4.01476	7.19329	4.24354	5.84148	6.20735	8.93774	4.77414	9.03695	8.87077
		E	0.189633	0.116482	0.228534	0.095648	0.024771	0.059952	0	0.055494	0	0	0.227208	0.177281	0.092924	0.065643	0.144988	0.051827	0.057753	0.040708	0.033406	0.135272	0.18573	0.18802	0.063573	0.090185	0.061576	0.051827	0.057753	0.040708	0.033406	0.135272	0.348866	0.150301	0.336995	0.19326	0.224215	0.14219	0.370763	0.238949	0.172712	0
		AM1	2.61523	3.64662	2.87249	2.55338	2.05496	1.68429	2.18635	3.12673	2.01227	2.20278	16.4805	11.4193	27.3077	29.1125	20.1065	2.44253	3.30759	4.98294	5.22648	3.08989	5.64533	5.73303	3.88564	7.78938	7.19831	2.44253	3.30759	4.98294	5.22648	3.08989	43.8968	22.2136	39.8242	29.9205	26.4773	25.7435	23.0444	21.2066	26.3356	21.6628
		AM2	0.169014	0.096837	0.432028	0.198369	0.025445	0.203837	0.130524	0.175417	0.087472	0.128514	1.43101	1.17053	1.17511	1.77539	1.55676	0.1853	0.267062	0.207592	0.077685	0.139248	0.20562	0.277152	0.174034	0.235798	0.235664	0.1853	0.267062	0.207592	0.077685	0.139248	6.26389	2.76659	6.87492	2.6626	2.56813	3.59198	2.86602	1.58488	4.78543	2.66442
		MDM1	13.691	16.78	16.927	15.1905	13.019	5.73888	9.39044	12.0475	6.1784	8.98283	38.7446	24.0708	34.7001	36.9421	29.4606	8.99384	9.66732	12.2066	9.28212	12.3005	19.0811	21.1209	17.7326	24.0981	28.9157	8.99384	9.66732	12.2066	9.28212	12.3005	55.66	37.3723	48.6823	39.5076	43.4528	27.217	34.2445	21.6242	24.2623	21.881
		MDM2	12.1001	15.0668	15.3784	13.6678	11.4033	6.17574	8.83169	10.1413	5.77746	7.19925	39.4257	20.6141	26.8725	26.346	19.7751	6.23851	8.86422	14.0562	10.613	8.797	14.4078	14.0877	12.9757	19.7577	20.7285	6.23851	8.86422	14.0562	10.613	8.797	37.9702	22.7613	33.988	23.6682	25.8812	26.5157	28.5512	20.9386	25.7871	27.3719
		MDM3	2.98879	5.76271	9.54023	6.29723	5.56038	1.19205	0.806245	0.772698	0.275741	0.35501	8.17379	5.89147	2.62844	1.11524	0.692841	0.984157	2.55656	0.908475	0.541908	1.06962	4.07332	2.7949	4.4164	3.69881	2.17391	0.984157	2.55656	0.908475	0.541908	1.06962	3.88655	2.25262	3.74787	2.51429	2.21277	0.548055	1.23299	0.592277	0.417076	0.357001
		M/DC1	0.683785	0.824604	1.07331	0.777686	0.444891	0.425431	0.333161	0.395828	0.206983	0.323895	2.08676	1.24158	0.729251	0.762446	0.97144	0.331012	0.720913	0.394679	0.29304	0.394285	1.4224	1.20711	0.620961	1.05974	0.906183	0.331012	0.720913	0.394679	0.29304	0.394285	3.18328	1.617	2.46992	1.52761	1.8833	0.987207	1.9609	0.92611	1.40481	1.45481
		M/DC2	1.06067	1.33293	1.60969	1.18276	0.744073	0.630756	0.622303	0.534402	0.388838	0.687037	7.37739	2.20104	1.86948	1.6139	1.75223	0.707547	1.05932	0.707339	0.789474	0.723667	1.70287	1.37975	1.03292	1.25309	1.33049	0.707547	1.05932	0.707339	0.789474	0.723667	6.4044	3.24351	5.39854	3.35708	3.67253	1.99811	5.37518	1.86289	3.20549	3.72591
		M/DC3	0.297929	0.373333	0.457404	0.360862	0.240181	0.204934	0.257821	0.201456	0.080064	0.120245	0.61276	0.652834	0.25794	0.128041	0.370195	0.147493	0.294172	0.234055	0.210042	0.186377	0.580705	0.46372	0.489763	0.453397	0.405797	0.147493	0.294172	0.234055	0.210042	0.186377	0.81251	0.492304	0.627384	0.378191	0.611892	0.305134	0.561843	0.299202	0.290167	0.116482
		M/DC4	0.455581	1.2366	1.34663	0.768	0.536847	0.348059	0.311943	0.379441	0	0.434783	0.645508	0.657895	0.288323	0.068213	0.315956	0.108873	0.435127	0.277316	0.202312	0.097025	0.859466	0.524676	0.644972	0.492832	0.354359	0.108873	0.435127	0.277316	0.202312	0.097025	0.440852	0.580431	0.606061	0.53135	0.3367	0.20933	0.691172	0.153767	0.110988	0.117509
		Figure 3c, YFP MFI (median)
			No Depletion										CD4 Depletion										CD8 Depletion										Double Depletion
		N	211498	225586	263304	243256	197613	200839	226283	240699	193279	267210	290254	274949	291305	267128	247670	228035*	269290*	252130	258054	275630	229670	219209	223974	230495	230495	220260	245395	237008	199303	234279	299854	247670	263304	248562	241513	278857	283221	271386	293297	253107
		E	387000	208493	366037	165415	494000	407000		139837			258603	624000	165415	460000	219209	186014*	360575*	111205	83971	247300	222374	606000	2850000*	501000	145656	160290	161514	261070	55938	315796	474000	237213	300941	325000	306435	186014	251156	218570	499000
		AM1	258603	302031	334274	281985	325897	337426	318265	341398	332204	360575	466000	363386	576000	569000	494000	410000*	488000*	456000	415000	698000	341630	358143	273959	324717	304225	337426	278857	376413	372024	306115	1230000	744000	1040000	1090000	1030000	795000	850000	764000	1110000	1020000
		AM2	246781	111264	341630	186654	15347	237008	270336	279942	157870	123491	290254	274949	408000	485000	331858	243505*	435000*	433000	423000	458000	312032	191369	380974	209240	225586	200839	123491	215229	150267	405000	801000	624000	813000	659000	781000	630000	445000	463000	625000	758000
		MDM1	442000	371398	516000	457000	389383	357769	463000	422000	353602	465000	825000	588000	901000	692000	807000	582000*	706000*	671000	515000	935000	423000	439000	416000	457000	441000	447000	348124	432000	437000	422000	1270000	888000	1040000	974000	918000	874000	885000	906000	854000	1050000
		MDM2	366037	446000	457000	366037	396535	333501	418000	386860	308506	428000	847000	454000	747000	573000	547000	437000*	442000*	461000	439000	620000	313164	356844	339160	427000	402000	334804	310917	440000	369127	304926	676000	460000	503000	467000	393659	653000	530000	571000	478000	596000
		MDM3	244000	488000	1160000	712000	692000	394504	655000	420000	460000	717000	2380000	629000	1300000	2090000	436000	405000*	344072*	374944	515000	307308	389000	438000	707000	956000	378000	380855	267210	422000	488000	297893	715000	4270000	4290000	537000	679000	460000	255074	271386	174309	306115
		M/DC1	321206	274949	236362	232156	204068	254089	294439	373481	336112	407000	290254	272972	255824	275943	231324	380855*	418000*	330911	323263	310917	205532	258603	212257	238066	278947	273500	222821	315796	330911	275630	283006	232991	228027	288164	221578	340068	376413	379368	323263	389899
		M/DC2	214548	209990	216866	223974	177584	225412	245395	242566	160901	228917	296618	251260	278947	202615	256747	242566*	345417*	259055	226283	345417	195508	190688	175701	215318	232156	210317	189610	286539	289898	274563	245895	201892	218425	217644	206269	299054	295586	266177	315796	333501
		M/DC3	201173	233829	221578	213782	176954	225412	251156	186014	263100	250186	269062	216090	177584	324717	211498	192539*	231581*	259055	186728	264122	173222	192052	189333	184014	200455	216059	205521	246346	224545	278857	164247	177584	191369	184014	156308	188163	211128	274563	160901	200069
		M/DC4	413000	390803	349000	520000	316585	348124	505000	293297		840000	333000	385000	533000	1090000	198319	409000*	523000*	330911	245395	322006	225586	183000	191369	555000	359446	221964	313347	660000	309709	1520000	127019	165415	176326	181414	228847	439000	427000	259055	317028	3940000*
		Figure 3d, YFP+, % of myeloid
			No Depletion										CD4 Depletion										CD8 Depletion										Double Depletion
		N	0.112337	0.224304	0.454617	0.191594	0.130853	0.114161	0.119141	0.138344	0.071138	0.130448	1.41576	0.585373	0.4185	0.382245	0.474045	0.303921*	1.567374*	0.659803	0.535665	0.855541	0.475611	0.299513	0.25283	0.356306	0.340227	0.129706	0.215564	0.131078	0.206137	0.188003	2.59567	1.03191	2.08053	1.11063	1.50404	1.03573	2.07465	0.967701	2.17565	1.51175
		E	0.012036	0.006597	0.007897	0.004881	0.001678	0.000943	0	0.001182	0	0	0.018054	0.009512	0.010067	0.009751	0.010305	0.001013*	0.003553*	0.005944	0.004638	0.016186	0.00553	0.002698	0.000988	0.005955	0.003136	0.001729	0.002073	0.002341	0.002265	0.004347	0.018712	0.006615	0.02651	0.012603	0.008577	0.007738	0.014259	0.003591	0.005103	0
		AM1	0.202608	0.319963	0.277508	0.216001	0.139241	0.129256	0.150679	0.133614	0.077777	0.105808	0.898956	0.774156	0.918975	1.04922	0.444601	0.347483*	0.500906*	0.644348	0.662044	0.933002	0.378369	0.383932	0.242953	0.355314	0.159922	0.1323	0.235255	0.17087	0.118925	0.155401	1.52372	1.05175	1.51204	1.15553	1.06784	0.947296	0.888119	0.624787	0.712743	0.755873
		AM2	0.018054	0.009896	0.016921	0.021966	0.001678	0.016039	0.012265	0.016554	0.008537	0.011595	0.094785	0.101709	0.161072	0.25743	0.105998	0.021274*	0.107997*	0.133149	0.220295	0.174577	0.002765	0.006168	0.004938	0.010917	0.009407	0.015565	0.018655	0.024577	0.00453	0.007607	0.395632	0.15655	0.505651	0.199283	0.140295	0.400141	0.206753	0.149015	0.263664	0.322778
		MDM1	0.343029	0.488191	0.452361	0.345358	0.42611	0.226434	0.299606	0.263681	0.143224	0.197121	0.673277	0.497567	0.815428	0.871753	0.418102	0.460946*	0.382252*	0.593228	0.470736	0.505232	0.375143	0.408217	0.361467	0.497241	0.338659	0.189371	0.255982	0.304289	0.229922	0.284721	1.02851	0.779809	0.997555	0.821551	0.727821	0.736172	0.676274	0.411138	0.377635	0.465781
		MDM2	1.57071	2.04513	2.80328	2.02455	2.11713	1.21614	1.39466	1.21317	0.691461	1.00445	3.707911*	1.90612	1.61504	1.43147	1.32055	1.712086*	2.114462*	1.13772	0.978573	1.27869	2.64167	2.55068	2.08091	2.62218	1.73092	0.968473	1.5473	1.62795	1.27646	1.25082	2.88036	2.39308	2.83753	2.1102	2.33907	1.79843	3.07685	1.89052	1.82523	2.05107
		MDM3	0.048144	0.056076	0.093631	0.091526	0.107366	0.093404	0.055191	0.070945	0.038889	0.063775	0.083501	0.05561	0.031639	0.011701	0.01325	0.054706*	0.093787*	0.021399	0.019711	0.031216	0.046086	0.052424	0.055306	0.08337	0.042332	0.035453	0.117109	0.078413	0.050968	0.05977	0.024727	0.020579	0.021601	0.017329	0.015929	0.04532	0.078423	0.044884	0.028918	0.036772
		M/DC1	0.098295	0.122048	0.126345	0.091526	0.052006	0.084913	0.062199	0.074493	0.036043	0.044932	0.258027	0.147075	0.090603	0.099462	0.147219	0.110424*	0.26786*	0.086785	0.107829	0.227759	0.124433	0.136843	0.096786	0.112152	0.106615	0.07523	0.111928	0.094798	0.067957	0.083677	0.369568	0.177864	0.229752	0.185893	0.224228	0.186806	0.342211	0.166969	0.258561	0.249234
		M/DC2	0.100301	0.145138	0.218848	0.151323	0.072137	0.047174	0.054314	0.056756	0.032249	0.055078	0.67102	0.295613	0.079098	0.101412	0.251745	0.203627*	0.458986*	0.187836	0.143771	0.272848	0.300944	0.244005	0.168882	0.13101	0.195983	0.054477	0.093273	0.046814	0.04757	0.058683	0.909553	0.486554	0.688274	0.426923	0.57466	0.163594	0.50415	0.179536	0.381037	0.355465
		M/DC3	0.04012	0.04618	0.054148	0.042712	0.028519	0.025474	0.039422	0.036655	0.009485	0.015944	0.076731	0.094391	0.02301	0.009751	0.057415	0.041536*	0.103734*	0.024966	0.02087	0.094803	0.103694	0.087503	0.060245	0.069475	0.0878	0.019024	0.049746	0.023407	0.023785	0.023908	0.132991	0.058063	0.072657	0.047261	0.088833	0.044215	0.071294	0.048475	0.045929	0.016343
		M/DC4	0.024072	0.049479	0.030458	0.029288	0.018454	0.012265	0.012265	0.013007	0	0.014494	0.018054	0.016098	0.008629	0.00195	0.011778	0.012157*	0.019184*	0.008322	0.005797	0.021967	0.017052	0.012335	0.021728	0.021835	0.015679	0.003459	0.0114	0.011703	0.007928	0.00326	0.012029	0.015434	0.013746	0.015754	0.008577	0.007738	0.022407	0.005386	0.003402	0.004086

## Sheet: Figure 4abcd
		Figure 4a, %iNOS of cell subset
		Experiment code	N	E	AM1	AM2	MDM1	MDM2	MDM3	M/DC1	M/DC2	M/DC3	M/DC4
		RL57	0.572005	0.442478	7.27602	0.112676	35.9488	30.9844	9.09091	2.20486	6.8095	0.610755	1.48064
		RL57	0.267809	0.116482	6.95489	0.064558	40.703	34.7509	12.5424	1.87207	6.05877	0.586667	1.48392
		RL57	0.407091	0.326477	7.47314	0.230415	41.9586	35.3302	20.8046	2.68328	7.9157	0.933867	3.24189
		RL57	0.328392	0.23912	7.90537	0.055102	41.9753	36.6782	14.8615	2.72708	8.42236	0.927931	1.92
		RL57	0.202818	0.247709	8.51696	0.101781	38.9031	31.1015	12.1633	2.10964	6.48901	0.621645	1.36652
		RL54	0.235349	0.059952	10.8188	0.635492	28.4314	25	4.31066	1.09667	4.45313	0.333966	0.696118
		RL54	0.287504	0.064103	11.9741	0.811113	38.8523	33.8456	3.96724	1.31387	4.70742	0.315114	0.623886
		RL54	0.230108	0.332963	12.7836	0.701666	39.6002	34.0714	4.70058	1.23775	4.20842	0.350923	0.44843
		RL54	0.280527	0.163532	13.1288	0.796968	31.9967	28.816	3.51738	0.909636	5.38655	0.328263	0.445493
		RL54	0.171527	0.082781	9.65601	0.819277	31.7702	27.4361	1.7105	1.09706	5.44205	0.295146	0.869565
		Figure 4b, YFP vs NOS2 correlation
			%YFP	%NOS2	%NOS2	%NOS2	%NOS2	%NOS2	%NOS2	%NOS2	%NOS2	%NOS2	%NOS2
		N	0.942127	0.572005
		N	1.8211	0.267809
		N	2.64609	0.407091
		N	1.47307	0.328392
		N	0.832622	0.202818
		E	0.189633		0.442478
		E	0.116482		0.116482
		E	0.228534		0.326477
		E	0.095648		0.23912
		E	0.024771		0.247709
		AM1	2.61523			7.27602
		AM1	3.64662			6.95489
		AM1	2.87249			7.47314
		AM1	2.55338			7.90537
		AM1	2.05496			8.51696
		AM2	0.169014				0.112676
		AM2	0.096837				0.064558
		AM2	0.432028				0.230415
		AM2	0.198369				0.055102
		AM2	0.025445				0.101781
		MDM1	13.691					35.9488
		MDM1	16.78					40.703
		MDM1	16.927					41.9586
		MDM1	15.1905					41.9753
		MDM1	13.019					38.9031
		MDM2	12.1001						30.9844
		MDM2	15.0668						34.7509
		MDM2	15.3784						35.3302
		MDM2	13.6678						36.6782
		MDM2	11.4033						31.1015
		MDM3	2.98879							9.09091
		MDM3	5.76271							12.5424
		MDM3	9.54023							20.8046
		MDM3	6.29723							14.8615
		MDM3	5.56038							12.1633
		M/DC1	0.683785								2.20486
		M/DC1	0.824604								1.87207
		M/DC1	1.07331								2.68328
		M/DC1	0.777686								2.72708
		M/DC1	0.444891								2.10964
		M/DC2	1.06067									6.8095
		M/DC2	1.33293									6.05877
		M/DC2	1.60969									7.9157
		M/DC2	1.18276									8.42236
		M/DC2	0.744073									6.48901
		M/DC3	0.297929										0.610755
		M/DC3	0.373333										0.586667
		M/DC3	0.457404										0.933867
		M/DC3	0.360862										0.927931
		M/DC3	0.240181										0.621645
		M/DC4	0.455581											1.48064
		M/DC4	1.2366											1.48392
		M/DC4	1.34663											3.24189
		M/DC4	0.768											1.92
		M/DC4	0.536847											1.36652
		Figure 4c, %NOS2+ of YFP+ cells
		Experiment code	N	E	AM1	AM2	MDM1	MDM2	MDM3	M/DC1	M/DC2	M/DC3	M/DC4
		RL54	2.47934	0	68.6131	17.6471	94.5833	89.3716	80.8081	31.1111	44	7.40741	30.7692
		RL54	2.20588		77.907	0	97.3684	92.8392	90.4762	53.5211	45.1613	8.88889	64.2857
		RL54	2.5641	0	79.646	0	96.4126	93.7622	85	55.5556	45.8333	9.67742	45.4545
		RL54	4		82.9268	11.1111	97.351	95.1989	80.4878	42.1053	47.0588	20
		RL54	2.22222		65.7534	0	94.1176	90.1876	75	48.3871	50	0	60
		RL57	7.14286	50	59.4059	11.1111	90.0585	88.7612	66.6667	59.1837	52	20	41.6667
		RL57	4.41176	50	58.7629	0	91.2162	89.6774	88.2353	40.5405	54.5455	28.5714	66.6667
		RL57	2.48139	14.2857	63.0081	0	88.778	88.5714	86.747	45.5357	60.8247	18.75	77.7778
		RL57	3.18471	25	66.6667	5.55556	88.3392	90.5365	89.3333	53.3333	69.3548	37.1429	79.1667
		RL57	6.41026	0	72.2892	0	87.7953	84.7068	79.6875	45.1613	55.8139	17.6471	63.6364
		Figure 4d, YFP+ cell type (% of myeloid cells)
			No depletion										CD4 depleted										CD8 depleted										CD4/CD8 double depletion
			NOS2+					NOS2-					NOS2+					NOS2-					NOS2+					NOS2-					NOS2+					NOS2-
		N	0.008024	0.009896	0.011281	0.006102	0.008388	0.104313	0.214408	0.443336	0.185493	0.122465	0.015798	0.003659	0.008629	0.00195	0.004417	1.39996	0.581714	0.409871	0.380295	0.469629	0.014287	0.011179	0.009876	0.02382	0.004704	0.461324	0.288334	0.242953	0.332486	0.335523	0.021386	0.015434	0.025528	0.011815	0.020217	2.57428	1.01647	2.055	1.09882	1.48382
		E	0.006018	0.003299	0.001128	0.00122	0	0.006018	0.003299	0.006768	0.003661	0.001678	0.001505	0.002195	0	0	0.002944	0.01655	0.007317	0.010067	0.009751	0.007361	0.002304	0.001156	0.000988	0.001985	0.001568	0.003226	0.001542	0	0.00397	0.001568	0.00401	0.000735	0.002946	0.000788	0.000613	0.014703	0.00588	0.023564	0.011815	0.007964
		AM1	0.120361	0.18802	0.174853	0.144001	0.100656	0.082247	0.131944	0.102656	0.072	0.038585	0.254265	0.242198	0.225789	0.189172	0.178135	0.644691	0.531958	0.693186	0.860051	0.266466	0.288961	0.298742	0.177771	0.268967	0.116022	0.089408	0.08519	0.065183	0.086347	0.0439	0.316105	0.334414	0.310263	0.405656	0.355333	1.20761	0.717336	1.20178	0.749872	0.712505
		AM2	0.002006	0	0	0.00122	0	0.016048	0.009896	0.016921	0.020746	0.001678	0.002257	0.002927	0.002876	0.007801	0.004417	0.092529	0.098782	0.158196	0.249629	0.101581	0.000461	0	0	0	0.001568	0.002304	0.006168	0.004938	0.010917	0.007839	0.007351	0.005145	0.011782	0.005514	0.006126	0.388281	0.151405	0.493868	0.193769	0.134169
		MDM1	0.308927	0.445309	0.401597	0.305086	0.374105	0.034102	0.042882	0.050764	0.040271	0.052006	0.419011	0.311711	0.320706	0.333489	0.272355	0.254265	0.185856	0.494722	0.538264	0.145747	0.330439	0.361189	0.329864	0.458533	0.293191	0.044704	0.047028	0.031604	0.038707	0.045468	0.534638	0.521832	0.505651	0.515931	0.485826	0.493872	0.257976	0.491905	0.30562	0.241994
		MDM2	1.39418	1.83401	2.48291	1.83296	1.79335	0.17653	0.21111	0.320375	0.191594	0.323777	2.37039	1.00684	0.58964	0.419299	0.821482	1.33753	0.899279	1.0254	1.01217	0.499073	2.15961	2.18718	1.82511	2.35222	1.57257	0.482063	0.363502	0.255792	0.269959	0.158354	1.31588	1.2524	1.19982	1.09173	1.08132	1.56448	1.14068	1.63772	1.01847	1.25776
		MDM3	0.032096	0.049479	0.081222	0.081763	0.085558	0.016048	0.006597	0.012409	0.009763	0.021809											0.034104	0.040089	0.049381	0.062527	0.029789	0.011982	0.012335	0.005926	0.020842	0.012543	0.008688	0.008085	0.0108	0.008664	0.006739	0.016039	0.012495	0.0108	0.008664	0.00919
		M/DC1	0.058175	0.049479	0.057532	0.048814	0.023486	0.04012	0.072569	0.068813	0.042712	0.028519	0.075226	0.020488	0.008629	0.011701	0.041221	0.1828	0.126587	0.081974	0.08776	0.105998	0.063599	0.064374	0.026666	0.048632	0.048604	0.060834	0.072469	0.070121	0.06352	0.058011	0.050791	0.037484	0.038292	0.044898	0.037371	0.318778	0.14038	0.19146	0.140995	0.186856
		M/DC2	0.052156	0.079166	0.133114	0.10495	0.040262	0.048144	0.065972	0.085734	0.046373	0.031874	0.313694	0.040976	0.01582	0.017552	0.085387	0.357326	0.254637	0.063278	0.08386	0.166358	0.121207	0.08943	0.059257	0.061535	0.075258	0.179737	0.154575	0.109625	0.069475	0.120726	0.217865	0.116126	0.189496	0.128392	0.124979	0.691688	0.370428	0.498778	0.298531	0.449681
		M/DC3	0.008024	0.013194	0.010153	0.015864	0.005033	0.032096	0.032986	0.043995	0.026848	0.023486	0.011284	0.003659	0.001438	0	0.002944	0.065447	0.090733	0.021572	0.009751	0.054471	0.009217	0.008866	0.008889	0.006947	0.001568	0.094477	0.078637	0.051356	0.062527	0.086233	0.00802	0.002205	0.002946	0.002363	0.003063	0.124972	0.055858	0.069711	0.044898	0.08577
		M/DC4	0.01003	0.032986	0.02369	0.023187	0.011743	0.014042	0.016493	0.006768	0.006102	0.00671	0.00677	0.000732	0.004314	0	0.001472	0.011284	0.015366	0.004314	0.00195	0.010305	0.011522	0.008866	0.010864	0.013895	0.009407	0.00553	0.003469	0.010864	0.00794	0.006271	0	0.005145	0.000982	0.003151	0.000613	0.012029	0.01029	0.012764	0.012603	0.007964

## Sheet: Figure 4e
		AM1				MDM2
			none	CD4/8			none	CD4/8
		1	59.4	20.7		1	88.8	45.7
		2	58.8	31.8		2	89.7	52.3
		3	63	20.5		3	88.6	42.3
		4	66.7	35.1		4	90.5	51.7
		5	72.3	33.3		5	84.7	46.2

## Sheet: Figure 5bcde
		Figure 5b, Nitrate [uM]
		none	αCD4	αCD8	αCD4 +αCD8	AG
		30.9917	13.9418	13.1816	0.910071	0.801473
		21.1093	13.8332	11.7699	0.801473	0.801473
		15.788	10.5753	11.5527	0.801473	0.801473
		11.9871	7.64315	8.72913	0.692875	0.801473
		8.62053	9.16352	12.3129	0.692875	0.801473
		Figure 5c, CFU
		Lung CFU				Spleen CFU
		none	AG			none	AG
		5.75	7.14			3.82	4.41
		5.78	6.51			3.32	4.33
		5.91	6.43			3.28	3.45
		5.98	5.92			3.66	2.63
		5.75	5.69			3.06	2.69
		6.16	6.74			5.14	5.74
		6.21	6.53			5.28	5.44
		5.76	5.77			4.24	4.83
		5.85	6.41			4.86	4.33
		5.88	6.53			4.4	5.45
			6.85				4.33
			6				5.31
			6.4				5.37
			6.32				5.35
			6.48				5.32
		Figure 5d, Cell number
			No Treatment										AG																*Data in a blue font was excluded from the analysis for one of the following reasons: the data was obtained from mice that were later shown to have incomplete CD4 and or CD8 depletion after antibody treatment; the data was an outlier based on statistical testing; or, because of a technical problem with the acquisition of the data.
		N	0.588	2.18	6.9	1.5	2.67	1.11	2.08	1.05	1.59	1.44	19.7*	13.2	10.2	2.61	3.14	4.04	6.26	3.38	3.07	5.31	3.61	2.48	3.24	3.1	1.83
		E	0.313	1	1.39	0.589	1.15	0.251	0.705	0.639	0.386	0.416	0.17*	0.661	0.627	0.865	0.575	0.45	0.492	0.324	0.474	0.736	0.228	0.834	0.574	0.223	0.526
		AM1	0.382	1.55	3.88	0.976	1.15	0.312	0.328	0.199	0.626	0.261	2.01*	2.32	1.98	0.521	0.354	0.86	1	0.613	1.09	0.858	0.619	0.489	0.436	0.578	0.47
		AM2	0.527	1.81	1.57	1.28	1.12	1.31	1.27	1.23	1.21	1.11	0.024*	0.293	1.21	1.26	0.575	1.29	1.31	1.32	2.01	1.35	0.935	1.26	0.833	0.922	0.988
		MDM1	0.124	0.515	1.07	0.262	0.557	0.297	0.396	0.275	0.6	0.358	0.73*	0.622	0.522	0.246	0.196	0.754	0.768	0.524	0.664	0.364	0.531	0.558	0.475	0.42	0.628
		MDM2	0.64	2.4	7.32	1.71	3.16	1.18	1.85	0.917	2.44	1.19	7.99*	6.45	4.14	1.81	1.65	2.55	3.6	1.87	3.52	2.38	3.15	2.19	2.26	2	2.32
		MDM3	0.0795	0.172	0.394	0.168	0.328	0.38	0.234	0.184	0.194	0.346	2.22*	2.68	1.14	0.381	0.549	0.993	0.947	0.596	0.723	0.69	0.91	0.622	0.613	0.615	0.769
		M/DC1	0.709	2.62	4.72	1.36	1.99	6.4	2.96	2.98	3.44	2.25	3.34*	3.57	5.58	1.65	1.17	3.91	3.53	3.62	3.23	3.72	3.51	2.32	2.1	1.91	4.78
		M/DC2	0.466	1.93	5.46	1.48	1.65	1.09	1.78	1.03	2.68	1.43	3.51*	5.95	4.44	1.38	1.32	2.7	3.82	2.57	2.46	2.92	3.02	2.67	2.49	2.46	3
		M/DC3	0.664	2.19	4.75	1.37	2.02	2.46	2.05	2.01	2.14	1.86	14.5*	13.1	7.89	3.69	2.64	6.1	5.97	3.51	3.92	7.47	4.5	5.47	5.12	4.12	4.81
		M/DC4	0.261	0.708	0.908	0.44	0.585	0.703	0.163	0.245	0.188	0.236	0.706*	0.987	1.71	0.728	0.648	0.747	0.435	0.393	0.399	0.481	0.481	0.309	0.288	0.236	0.518
		Figure 5e, YFP+, % of myeloid
			No Treatment										AG
		N	0.112337	0.224304	0.454617	0.191594	0.130853	0.067319	0.089535	0.065859	0.118858	0.084889	4.304577*	0.512797	0.388603	0.192993	0.290051	0.186345	0.187307	0.167472	0.179417	0.350202	0.126225	0.096727	0.173864	0.276057	0.136146
		E	0.012036	0.006597	0.007897	0.004881	0.001678	0.000705	0	0.001882	0.002598	0	0.004805*	0.003716	0.016842	0.017293	0	0.001205	0	0.002313	0.000782	0.001163	0.000877	0.000479	0.000883	0.000729	0.001227
		AM1	0.202608	0.319963	0.277508	0.216001	0.139241	0.149089	0.183546	0.202595	0.241613	0.122617	0.117391*	0.047894	0.101673	0.100301	0.067679	0.081124	0.069198	0.082811	0.100067	0.056719	0.040322	0.100079	0.070605	0.102838	0.079316
		AM2	0.018054	0.009896	0.016921	0.021966	0.001678	0.019385	0.012684	0.017562	0.01234	0.012576	0.000458*	0.000826	0.003743	0.011068	0.004834	0.006024	0.003985	0.006014	0.010554	0.007562	0.00263	0.00814	0.00706	0.008387	0.005724
		MDM1	0.343029	0.488191	0.452361	0.345358	0.42611	0.39616	0.363362	0.463523	0.605332	0.428375	0.136384*	0.068951	0.285682	0.235188	0.183699	0.495582	0.295271	0.379356	0.3389	0.140197	0.213881	0.380681	0.302276	0.408433	0.47549
		MDM2	1.57071	2.04513	2.803285*	2.02455	2.11713	1.29034	1.77652	1.38994	1.93356	1.12006	3.773455*	1.14739	1.79955	1.67468	1.71614	1.30321	1.30245	1.05156	1.50883	1.15473	0.912502	1.47724	1.50123	1.77413	1.36678
		MDM3	0.048144	0.056076	0.093631	0.091526	0.107366	0.194908	0.136541	0.129837	0.108466	0.128905	0.200229*	0.129644	0.176524	0.154256	0.183699	0.310442	0.278967	0.134162	0.240787	0.260615	0.154275	0.196805	0.161067	0.300125	0.185208
		M/DC1	0.098295	0.122048	0.126345	0.091526	0.052006	0.105032	0.058198	0.071504	0.079239	0.051091	0.323112*	0.04583	0.088574	0.040812	0.029005	0.084739	0.035505	0.053202	0.060978	0.046538	0.028488	0.063207	0.052512	0.040843	0.061736
		M/DC2	0.100301	0.145138	0.218848	0.151323	0.072137	0.141335	0.222345	0.188796	0.413081	0.20672	0.904805*	0.158959	0.127871	0.087158	0.09185	0.304016	0.322443	0.222987	0.24235	0.324605	0.153837	0.440537	0.30007	0.265481	0.344658
		M/DC3	0.04012	0.04618	0.054148	0.042712	0.028519	0.058508	0.025368	0.042652	0.046114	0.02751	0.529291*	0.098265	0.06799	0.044962	0.048342	0.071888	0.045649	0.030996	0.045734	0.090168	0.035939	0.038308	0.056042	0.059077	0.051106
		M/DC4	0.024072	0.049479	0.030458	0.029288	0.018454	0.010926	0.004477	0.003763	0.004546	0.004716	0.027689*	0.007845	0.024327	0.011068	0.014503	0.008434	0.006159	0.004626	0.005472	0.008435	0.003506	0.00431	0.003972	0.005835	0.005315

## Sheet: Figure 6bcde
		Figure 6b, CFU
		no transfer	CD4 transfer
		7.44716	6.83251
		7.38021	6.62325
		7.27875	7.03342
		7.11394	7.04922
		Figure 6c, No. of subsets
			Rag uninf				No CD4				CD4
		PMN	34.7	41.3	44.9		134.8	119.4	90.9	82.8	122.2	100.1	116.5	118.7
		EOS	5.8	9.4	14.9		5.7	9.8	6.6	8.4	2.7	4.1	1	0.9
		AM	18.9	28	29.1		36.3	58	45	51.8	5.2	12.9	13.7	15.1
		MDM	24.6	27.7	37.1		67.9	92	80.6	84.7	140.4	142.9	178.9	138.7
		M/DC	13.8	22.2	24.9		78.3	74.7	50.8	66.6	72.7	77.3	107.6	81.1
		Figure 6d, YFP
		YFP percent of subset										MFI
			No CD4				CD4						No CD4				CD4
		PMN	26.3	36.3	34.4	30.4	6.9	6.9	10.2	11.5		PMN	546000	530000	543000	445000	254004	245502	274815	294283
		EOS	6.4	9	9.1	8	0.7	0.7	4.3	2.3		EOS	344864	647000	510000	543000	257355	200877	181133	818000
		AM	21.6	23.3	23.8	19.7	6.42	4.11	8.83	8.66		AM	1090000	894000	1110000	1000000	448000	202972	377437	402000
		MDM	42.5	63.5	67.3	49.9	17.7	17.3	28.6	28.1		MDM	1506000	1443000	1642000	1345000	627957	556152	775221	761096
		M/DC	12.9	24.4	22	15.5	5.6	5.6	9.2	10.4		M/DC	845695	706995	924000	1128000	251356	337793	410661	526507
		Figure 6e
		No. of YFP+ cells										Contribution to infection
			No CD4				CD4						No CD4				CD4
		PMN	35.5	43.3	31.2	25.2	8.5	6.9	11.9	13.6		PMN	52.2	42.7	36.3	36.4	28.9	25.5	21.2	29.2
		EOS	0.4	0.9	0.6	0.7	0	0	0	0		EOS	0.5	0.9	0.7	1	0.1	0.1	0.1	0
		AM	7.9	13.6	10.7	10.2	0.3	0.5	1.2	1.3		AM	11.6	13.4	12.5	14.8	1.15	1.98	2.16	2.82
		MDM	12.2	23.3	28.1	19.7	14	13.7	29.2	21		MDM	18	22.9	32.7	28.5	47.9	50.4	52.6	45.1
		M/DC	7.4	12.5	8	7.3	4	3.7	8.3	6.6		M/DC	10.9	12.3	9.2	10.6	13.4	13	14.9	14

## Sheet: Figure S1abc
		Figure S1a, Total cell number
			Week 3								Week 5
		E	40	10	10	108	27	27	15		19	0	20	0	0	59	117	317	56	29	11	0	21	41	0
		N	2898	1543	522	8540	3890	4750	11300		2290	1780	2300	385	876	554	3970	18200	2210	2230	1058	1278	723	1897	950
		Mϕ	5352	4061	2858	8772	4211	4238	9933		33722	28639	28155	5204	9287	10765	51678	146739	31193	47479	32231	35305	24202	46304	20292
		mo/DC	3681	2483	811	13511	7519	6670	26024		3404	2517	3006	421	876	1297	6424	17240	3641	2914	4965	4432	3369	8666	3247
		Figure S1b, # YFP+ cells
			Week 3								Week 5
		eosinophils	77494	71221	14303	109000	52400	90600	43000		31600	40900	35400	25100	11800	31300	100000	139000	58900	115000	25076	70503	63878	38623	41639
		neutrophils	177676	116401	48924	208000	113000	93400	95300		161000	128000	162000	65900	79500	58800	218000	690000	150000	267000	110512	207855	104905	159414	143881
		macrophages	121481	94486	46594	192900	126400	124000	120010		943200	629700	614200	227600	322300	175250	644700	1423400	439600	631500	347620	408210	280536	507081	326329
		mono/DC	271659	134517	61627	690200	339900	350600	437800		870700	697800	846900	223000	258400	210000	744800	1583800	465000	624500	1065806	696359	626776	844858	577652
		Figure S1c, pie charts
		wk3 median			wk5 median			wk3 myeloid #			wk5 myeloid #
			infected cells			infected cells			infected cells			infected cells
		eosin	27		eosin	20		eosin	71221		eosin	40900
		neutrophils	3890		neutrophils	1780		neutrophils	113000		neutrophils	150000
		macrophages	4808		macrophages	30945		macrophages	116347		macrophages	431828
		mono/DC	6670		mono/DC	3369		mono/DC	339900		mono/DC	696359

## Sheet: Figure S2b
		Figure S2b, M/DC MFI
		MHCII					CD86					CD11b					CD26
		M/DC1	M/DC2	M/DC3	M/DC4		M/DC1	M/DC2	M/DC3	M/DC4		M/DC1	M/DC2	M/DC3	M/DC4		M/DC1	M/DC2	M/DC3	M/DC4
		45741	113249	14417	6557		10178	17935	7357	5256		21552	44459	49037	7932		2487	2404	2077	1906
		34655	118726	18571	7197		10417	19333	7606	5988		25022	45389	53661	14145		2528	2643	2179	1916
		60003	157484	27719	12905		13576	25493	9780	6615		21837	46755	53017	11641		2749	2487	2077	1926
		59239	168678	15651	5007		13516	26801	8471	6970		19877	43808	50527	7514		2823	2539	2199	2037
		58862	147569	15019	9475		12993	22761	8794	7512		22842	50679	60042	12374		2696	2612	2087	1956

[truncated: 1 more sheets: Figure S3]
